# Supplementary material for: Overexpression of mutant Ptch in rhabdomyosarcomas is associated with promoter hypomethylation and increased Gli1 and H3K4me3 occupancy
Source: Oncotarget. 2015 Mar 14;6(11):9113–24. doi: 10.18632/oncotarget.3272 (PMC4496206; doi:10.18632/oncotarget.3272)
Supplement: Supplementary file 2 [file oncotarget-06-9113-s002.xlsx]

## Sheet: table
Supplemental Table 4: Bisulfite NGS
These tables show the percentage and coverage of C to T nucleotide changes for all CpGs within the respective fragments
in the 9 SM and 9 RMS samples.
fragment 3 SM samples
	SM 1		SM 2		SM 3		SM 4		SM 5		SM 6		SM 7		SM 8		SM 9
Pos.	C→T	%	C→T	%	C→T	%	C→T	%	C→T	%	C→T	%	C→T	%	C→T	%	C→T	%
CpG 27	11022	10	7458	10	5907	13	10838	12	12507	11	13939	13	14060	16	12189	9
CpG 30	23653	21	17690	24	10650	23	20226	23	24790	21	31946	29	20619	24	25582	20
CpG 58	25963	23	18343	25	11270	24	28671	32	31211	26	32853	30	20468	24	30646	24
CpG 85	12186	11	6959	9	5836	12	9290	10	14309	12	14868	13	11705	13	22214	17
CpG 99	41108	35	24740	33	12038	25	31018	34	34259	29	35137	32	27707	32	39892	30	161	38
CpG 161	66189	51	30262	38	23952	47	49174	50	58039	45	58605	48	45771	47	60111	43
CpG 165	39959	31	25485	32	17175	34	35255	36	46795	36	39204	32	32876	34	47819	34
CpG 173	67747	76	56408	70	38116	75	65852	67	66887	67	67360	66	66419	69	67484	69
CpG 180	67267	60	41018	51	27016	53	53649	55	64312	50	67153	57	52880	55	66928	49
CpG 192	68157	93	67187	90	45419	89	66959	88	67262	89	67956	90	67493	92	68026	92
CpG 211	68052	93	67134	94	46639	92	66939	92	67238	92	67735	86	67351	90	67984	95
CpG 243	65278	51	43874	56	26697	53	53549	56	66284	52	60631	51	44536	47	66655	54
CpG 247	67122	81	63731	81	45609	90	66477	86	66780	91	67085	84	66768	86	67183	86
fragment 3 RMS samples
	RMS 1		RMS 2		RMS 3		RMS 4		RMS 5		RMS 6		RMS 7		RMS 8		RMS 9
Pos.	C→T	%	C→T	%	C→T	%	C→T	%	C→T	%	C→T	%	C→T	%	C→T	%	C→T	%
CpG 27	15296	30	33938	47	38053	30	60001	41	39210	34			66104	36	44276	39	50197	30
CpG 30	19751	39	40359	56	54006	43	66137	49	48886	43			66119	43	58699	52	62637	38
CpG 58	19506	39	38943	53	50016	40	64714	44	52275	45			66228	34	43310	38	53008	32
CpG 85	13475	27	33263	45	37906	30	55234	38	41462	36			66228	31	31592	28	43439	26
CpG 99	19698	39	38984	53	52967	42	66595	48	55213	48			66374	33	41901	37	52300	31
CpG 161	26338	48	44876	57	61668	44	67092	54	59799	49			67440	55	51498	43	57795	32
CpG 165	22252	40	38069	48	55107	40	66893	49	47202	39			67413	57	46151	38	66962	37
CpG 173	35898	65	57963	74	67028	64	67386	79	66613	63			67244	60	65782	57	67655	62
CpG 180	35028	64	47349	61	66736	56	67003	65	65775	54			67502	74	64130	53	67298	53
CpG 192	51884	95	67295	93	67425	93	67605	94	67048	92	297	89	68002	95	65796	94	68486	91
CpG 211	50729	93	67286	95	67315	95	67512	94	66970	93	301	90	67826	96	65760	94	68373	93
CpG 243	36668	68	55505	72	66465	65	66771	74	66295	63			66787	67	65642	70	67194	69
CpG 247	50622	93	66716	92	66715	90	67051	93	66596	93	262	86	67146	92	65671	91	67633	92
fragment 4 SM samples
	SM 1		SM 2		SM 3		SM 4		SM 5		SM 6		SM 7		SM 8		SM 9
Pos.	C→T	%	C→T	%	C→T	%	C→T	%	C→T	%	C→T	%	C→T	%	C→T	%	C→T	%
CpG 26	12929	27	6414	30	3671	26	8970	28	13653	29	11579	29	8989	31	13509	35	22	21
CpG 39	2951	6	581	2.7	881	6	2020	6	1811	3.8	2529	6	1974	7	4740	12	11	9
CpG 71	18342	38	7342	34	5219	37	13166	42	13219	28	15719	39	10972	37	13815	35	37	32
CpG 123	2629	5	1242	6	757	5	2800	9	3366	7	2934	7	1805	6	30	0.07	44	21
fragment 4 RMS samples
	RMS 1		RMS 2		RMS 3		RMS 4		RMS 5		RMS 6		RMS 7		RMS 8		RMS 9
Pos.	C→T	%	C→T	%	C→T	%	C→T	%	C→T	%	C→T	%	C→T	%	C→T	%	C→T	%
CpG 26	5458	34	16229	49	13659	34	20167	44	27045	38	34	32	19749	49	6409	34	15493	28
CpG 39	2447	15	11401	34	7200	18	12775	28	17646	25	26	23	9591	24	3748	20	8812	16
CpG 71	6575	41	17634	53	14644	36	22485	49	32526	46	42	38	18170	45	9293	49	19026	34
CpG 123	2916	18	12359	37	8774	22	13717	30	18127	26	28	26	11756	29	5624	30	12047	21
fragment 7 SM samples
	SM 1		SM 2		SM 3		SM 4		SM 5		SM 6		SM 7		SM 8
Pos.	C→T	%	C→T	%	C→T	%	C→T	%	C→T	%	C→T	%	C→T	%	C→T	%
CpG 29	14520	90	4021	90	2115	87	4112	93	2945	87	2855	91	1398	81	3216	85
CpG 77	12019	73	3341	73	1947	79	3677	82	2802	81	2553	79	1427	81	3007	77
CpG 81	14288	87	3792	83	2192	89	3727	83	2884	83	2625	81	1573	89	3240	83
CpG 124	16633	99	4495	96	2460	99	4475	98	3460	98	3280	99	1730	97	3876	97
CpG 158	16629	99	4580	98	2482	99	4602	99	3467	97	3367	98	1780	98	3988	99
CpG 168	16586	99	4670	100	2488	99	4618	99	3515	98	3401	99	1822	99	4009	99
CpG 172	16369	97	4662	100	2484	100	4666	100	3536	99	3388	98	1834	99	3933	97
Cpg 194	16668	99	4590	98	2448	99	4598	99	3544	99	3422	99	1816	97	4054	100
CpG 205	16544	99	4488	96	2436	98	4577	98	3534	99	3303	96	1843	98	4054	100
CpG 207	16544	99	4553	98	2457	99	4614	99	3537	99	3380	98	1835	98	3990	98
CpG 214	16606	100	4631	100	2451	99	4551	98	3516	98	3405	99	1830	98	4029	99
CpG 225	16279	98	4500	97	2394	97	4508	97	3403	96	3258	95	1815	97	3796	94
CpG 236	16492	100	4450	96	2466	100	4581	99	3486	98	3364	99	1851	100	3949	98
CpG 246	16446	100	4456	97	2430	98	4463	97	3474	98	3349	98	1804	98	3961	99
CpG 254	16356	100	4484	98	2379	96	4510	99	3511	100	3326	99	1816	99	3906	98
CpG 258	16089	98	4329	95	2345	95	4335	95	3316	94	3273	97	1761	96	3867	98
CpG 270	16222	100	4507	100	2435	99	4434	98	3472	100	3267	99	1782	98	3795	97
fragment 7 RMS samples
	RMS 1		RMS 2		RMS 3		RMS 4		RMS 5		RMS 7		RMS 8		RMS 9
Pos.	C→T	%	C→T	%	C→T	%	C→T	%	C→T	%	C→T	%	C→T	%	C→T	%
CpG 29	3252	91	3454	91	2279	92	2660	90	6364	91	4675	96	7411	89	100047	95
CpG 77	2893	80	3372	87	2057	82	2680	88	5634	79	4570	91	7171	86	8923	82
CpG 81	3174	88	3526	81	2217	88	2829	93	6174	87	4639	92	7224	86	9336	86
CpG 124	3515	96	3896	97	2476	97	3035	97	6955	97	5018	98	8215	98	10866	98
CpG 158	3558	97	3987	98	2530	98	2975	98	6773	96	4791	98	8127	98	10708	99
CpG 168	3648	99	4044	99	2560	99	2981	99	6983	99	4828	99	8271	99	10780	100
CpG 172	3631	99	4004	99	2560	99	2965	98	7034	100	4825	99	8297	100	10704	99
Cpg 194	3648	99	3983	98	2554	99	2956	99	6921	99	4760	99	8199	99	10664	100
CpG 205	3566	97	3962	98	2520	97	2864	97	6839	98	4697	98	8161	98	10455	98
CpG 207	3627	99	3981	99	2514	97	2888	98	6820	98	4660	98	8198	99	10464	98
CpG 214	3653	99	3967	99	2531	98	2901	99	6876	99	4669	98	8226	99	10454	98
CpG 225	3501	95	3802	95	2464	96	2729	93	6409	93	4262	90	7977	96	9766	92
CpG 236	3627	99	3966	99	2544	99	2872	99	6833	99	4611	98	8235	99	10495	100
CpG 246	3606	99	3893	98	2537	99	2880	99	6815	99	4679	100	8244	99	10248	98
CpG 254	3576	98	3891	99	2506	98	2846	99	6652	97	4379	94	8103	98	10139	97
CpG 258	3607	99	3813	97	2477	97	2776	97	6615	97	4586	98	8140	98	10074	97
CpG 270	3591	99	3828	99	2491	99	2786	98	6739	100	4588	99	8173	99	9985	97
